# Supplementary material for: Melatonin Inhibits EMT in Bladder Cancer by Targeting Autophagy
Source: Molecules. 2022 Dec 7;27(24):8649. doi: 10.3390/molecules27248649 (PMC9784694; doi:10.3390/molecules27248649)
Supplement: Supplementary file 1 [file molecules-27-08649-s001.zip]

Archive with 1 entries (1 files):
- molecules-2035679-supplementary.pdf
